# Supplementary material for: Unraveling the gut microbiota of Tibetan chickens: insights into highland adaptation and ecological advantages
Source: Microbiol Spectr. 2024 Sep 30;12(11):e00519-24. doi: 10.1128/spectrum.00519-24 (PMC11536995; doi:10.1128/spectrum.00519-24)
Supplement: Supplemental data — Key genes for biosynthesis of nutrients and innate immune factors in gut microbiota of animals. [file spectrum.00519-24-s0002.xlsx]

## Sheet: Sheet1
Supplementary Data 1. Key genes for biosynthesis of nutrients and innate immune factors in gut microbiota of animals.
Key genes for VFAs biosynthesis				Key genes for amino acids biosynthesis				Key genes for vitamins biosynthesis				Key genes for innate immune factors biosynthesis
VFAs	Gene name	KOs		Amino acid	Gene name	KOs		Vitamin	Gene name	KOs		Immune factor	Gene name	KOs
Formate	pflD	K00656		Alanine	ald	K00259		Vitamin B1	phoA	K01077		Indol-3-acetic acid	ALDH	K00128
Acetate	acyP	K01512			ala	K19244			PHO	K01078			ALDH7A1	K14085
	ACN1	K01913			ALT	K00814			PHO5_11_12	K23458			ALDH9A1	K00149
	aarC	K18118			asdA	K09758			ACP1	K14394			AAO1_2	K11817
	ACH1	K01067		Aspartate	aspA	K01437			rsgA	K06949			AAO4	K22417
	ALDH	K00128			ansB	K01424			TH2	K22911			nitrilase	K01501
	aldB	K00138			ASRGL1	K13051		Vitamin B2	ribE	K00793			amiE	K01426
	ALDH9A1	K00149			asnB	K01953		Vitamin B6	PDXP	K07758			aiiH	K21801
	ALDH7A1	K14085		Glutamate	gudB	K00260			PHOSPHO2	K13248			YUCCA	K11816
	L2MO	K00467			GDH2	K15371			P4DH	K05275		Indol-3-aldehyde	ipdC	K04103
	poxB	K00156			gdhA	K00261 + K00262			pno	K18607			AOC1	K11182
Propionate	ACSS3	K01908			GLT1	K00264			pdxH	K00275			MAO	K00274
	tdcD	K00932			gltB	K00265			PPOX	K23998		Kynurenine	AFMID	K01432
	pduW	K19697			gltD	K00266		Vitamin H	bioB	K01012			BNA7	K14263
Butyrate	atoAD	(K01034 + K01035)/2			P5CDH	K00294			BTD	K01435			kynB	K07130
	ydiF	K19709			putA	K13821			bisC	K08351			IDO	K00463
	buk	K00929			glsA	K01425		Vitamin A	ADH1_7	K13951			KMO	K00486
Acetate_or_Propoinate	ackA	K00925			purQ	K23265			ADH4	K13980			TDO2	K00453
	ACSS1_2	K01895		Arginine	argH	K01755			ADH6	K13952		Secondary bile acids	cbh	K01442
	pct	K01026			argHA	K14681			adhP	K13953			baiA	K22605
	acdAB	(K01905 + K22224)/2 + K24012			arcA	K01478			adh	K00001			baiB	K15868
					NOA1	K13247			frmA	K00121			baiCD	K15870
					GATM	K00613			SDR16C5	K15734			baiE	K15872
					ooxAB	(K24954 + K24955)/2			HSD17B6	K13369			baiF	K15871
					ODH1	K23233			RDH8	K11150			baiI	K15874
					nos	K00296 + (K13240 + K13241 + K13242)/3			RDH10	K11151			baiN	K07007
					noxAB	(K24952 + K24953)/2			RDH11	K11152		Trimethylamine N-oxide	tmm	K18277
				Proline	proC	K00286			RDH12	K11153			grdH	K21579
					ocd	K01750			RDH13	K11161			cutCD	(K20038 + K20037)/2
					lhpl	K19743 + K19742			RDH16	K11154			cntAB	(K22443 + K22444)/2
					prdF	K01777			DHRS3	K11146		Succinate	SDH	(K00234 + K00235 + K00236 + K00237 + K25801)/5 + (K00239 + K00240 + K00241 + K00242 + K18859 + K18860)/4 + (K00244 + K00245 + K00246 + K00247 + K00233 + K25995 + K25996)/4
					pip	K01259			DHRS4	K11147			LSC	(K01899 + K01900)/2
					LAP3	K11142			DHRS4L2	K11148			sucCD	(K01902 + K01903)/2
				Cysteine	cysK	K01738			DHRS9	K11149			aarC	K18118
					ATCYSC1	K13034							gabD	K00135
					MET17	K17069							sad	K08324
					CysO	K10150							ALDH5A1	K00139
					CCBL	K00816							SSADH	K17761
					metC	K01760							csiD	K15737
					patB	K14155							mhpC	K05714
					CTH	K01758							aceA	K01637
					mccB	K17217							smtAB	(K14471 + K14472)/2
				Methionine	BHMT	K00544							metZ	K10764
					mmuM	K00547							metB	K01739
					metH	K00548
					yitJ	K24024
					metE	K00549
					msrC	K08968
					metY	K01740
					mtnE	K08969
					GTK	K23977
				Lysine	lysA	K01586
					lysAC	K12526
					LYS1	K00290
					lysK	K05831
				Phenylalanine	pheA2	K04518
					pheA2	K14170
					pheC	K101713
					ADT	K05359
				Tyrosine	tyrC	K00220
					cpd	K24018
					tyrAa	K15226 + K15277
					phhA	K00500
					TPL	K01688
				Tryptophan	TRP	K01694 + (K01695 + K1696 + K06001)/2
					ISS1	K00837
